# Supplementary material for: Real-World Utility of GWAS-Based Diabetes Mellitus Panel Testing
Source: Int J Mol Sci. 2025 Dec 26;27(1):275. doi: 10.3390/ijms27010275 (PMC12785355; doi:10.3390/ijms27010275)
Supplement: Supplementary file 1 [file ijms-27-00275-s001.zip]

Archive with 1 entries (1 files):
- ijms-4036328-supplementary.pdf
